# Supplementary material for: Longitudinal Quality-of-Life Trajectories Following Laparoscopic Distal Gastrectomy: A Comparison Between Billroth I and II Reconstruction Using the KOQUSS-40 Questionnaire
Source: J Clin Med. 2026 May 13;15(10):3738. doi: 10.3390/jcm15103738 (PMC13207270; doi:10.3390/jcm15103738)
Supplement: Supplementary file 1 [file jcm-15-03738-s001.zip]

Archive with 1 entries (1 files):
- jcm-4237405-supplementary.pdf
